# Supplementary material for: The Quenching of Long-Wavelength Fluorescence by the Closed Reaction Center in Photosystem I in Thermostichus vulcanus at 77 K
Source: Int J Mol Sci. 2024 Nov 19;25(22):12430. doi: 10.3390/ijms252212430 (PMC11594324; doi:10.3390/ijms252212430)
Supplement: Supplementary file 1 [file ijms-25-12430-s001.zip]

Archive with 1 entries (1 files):
- ijms-3292251-supplementary.pdf
